# Supplementary material for: Molecular and epidemiological characterization of recurrent Mycobacterium ulcerans infections in Benin
Source: PLoS Negl Trop Dis. 2021 Dec 28;15(12):e0010053. doi: 10.1371/journal.pntd.0010053 (PMC8746791; doi:10.1371/journal.pntd.0010053)
Supplement: S1 Table — (XLSX) [file pntd.0010053.s001.xlsx]

## Sheet: summplemetary_data
Sample	Coverage.x	sample_accession	run_accession	Cluster	Isolation.year	Patient.Age	Patient.Gender	Country	Div1	Latitude	Longitude	Sequencing	Ref
1148-13	70.7761	SAMN10342017	SRR8129139	8	2013	25	F	Benin	oueme	6.64347	2.4771	Illumina	1
1154-13	80.1207	SAMN10342018	SRR8129140	3	2013	3	M	Nigeria	Onib	6.811	3.1995	Illumina	1
1173-15	69.6154	SAMN22645289	SRR16611551	5	2015	14	M	Benin	oueme	6.69136	2.50603	Illumina	This publication
1208-13	33.0053	SAMN10342021	SRR8129135	5	2013	11	M	Benin	oueme	6.64347	2.4771	Illumina	1
1232-13	47.7926	SAMN10342022	SRR8129136	1	2013	12	M	Nigeria	Ogun state	6.811	3.1995	Illumina	1
125-13	78.4236	SAMN10342023	SRR8129137	3	2013	50	F	Nigeria	Ogun state	6.89906	2.845	Illumina	1
1327-12	32.0954	SAMN10342024	SRR8129131	8	2012	9	M	Benin	oueme	6.90737	2.44854	Illumina	1
1327-13	31.6374	SAMN10342025	SRR8129132	6	2013	4	M	Nigeria	Ogun state	6.811	3.1995	Illumina	1
1341-13	92.9746	SAMN10342026	SRR8128977	8	2013	3	M	Benin	oueme	6.85246	2.45696	Illumina	1
1342-13	48.4165	SAMN10342027	SRR8128978	8	2013	6	M	Benin	oueme	6.92773	2.43326	Illumina	1
1343-13	79.0379	SAMN10342028	SRR8128979	5	2013	6	F	Benin	oueme	6.82347	2.47122	Illumina	1
1357-12	33.1441	SAMN10342030	SRR8128981	8	2012	55	F	Benin	plateau	6.93784	2.5059	Illumina	1
1365-13	62.2977	SAMN10342031	SRR8128982	8	2013	7	F	Benin	oueme	6.83061	2.47155	Illumina	1
140-14	89.7708	SAMN10342032	SRR8128983	6	2014	12	M	Benin	plateau	7.03385	2.73824	Illumina	1
1400-12	107.273	SAMN10342033	SRR8128984	8	2012	12	F	Benin	oueme	6.92773	2.43326	Illumina	1
1422-12	80.2434	SAMN10342034	SRR8128974	8	2012	10	F	Benin	oueme	6.67094	2.49041	Illumina	1
1426-12	71.8793	SAMN10342035	SRR8128975	7	2012	7	M	Benin	oueme	6.64195	2.52858	Illumina	1
1445-12	35.8751	SAMN10342036	SRR8129005	2	2012	20	M	Benin	plateau	6.98148	2.67061	Illumina	1
1448-13	38.3562	SAMN10342037	SRR8129004	7	2013	7	M	Benin	oueme	6.61627	2.52896	Illumina	1
1449-13	69.4119	SAMN10342038	SRR8129007	8	2013	5	M	Benin	oueme	6.6846	2.54662	Illumina	1
1450A-14	76.8372	SAMN10342039	SRR8129006	8	2014	11	F	Benin	oueme	6.9085	2.50154	Illumina	1
1456-13	35.1732	SAMN10342040	SRR8129001	8	2013	3	F	Benin	oueme	6.79157	2.48299	Illumina	1
1477-12	40.239	SAMN10342042	SRR8129003	4	2012	40	F	Benin	plateau	6.99013	2.63625	Illumina	1
150-5-09	19.1222	SAMN22645286	SRR16611552	8	2009	8	M	Benin	oueme	6.69136	2.50603	Illumina	This publication
1534-13	46.1258	SAMN10342043	SRR8129002	4	2013	10	F	Benin	oueme	6.61889	2.4476	Illumina	1
1537-13	42.2836	SAMN10342044	SRR8129009	2	2013	16	F	Nigeria	Ogun state	6.811	3.1995	Illumina	1
1545-13	97.2653	SAMN10342045	SRR8129008	5	2013	8	M	Benin	oueme	6.9079	2.45241	Illumina	1
1549-14	87.6186	SAMN10342046	SRR8129039	8	2014	7	F	Benin	plateau	6.93784	2.5059	Illumina	1
1567-14	100.429	SAMN10342048	SRR8129037	5	2014	15	M	Benin	oueme	6.75108	2.48039	Illumina	1
1595-13	89.2171	SAMN10342049	SRR8129038	8	2013	8	F	Benin	oueme	6.69439	2.47771	Illumina	1
1655-13	33.7963	SAMN10342050	SRR8129035	3	2013	18	M	Benin	plateau	6.99617	2.57808	Illumina	1
1668-13	60.7212	SAMN10342051	SRR8129036	1	2013	8	M	Benin	oueme	6.62182	2.51292	Illumina	1
1669-13	42.5168	SAMN10342052	SRR8129033	8	2013	25	F	Benin	oueme	6.70998	2.47326	Illumina	1
1679-13	49.865	SAMN10342053	SRR8129034	8	2013	2.5	F	Benin	oueme	6.8248	2.4761	Illumina	1
17-13	96.9843	SAMN10342054	SRR8129041	4	2013	13	M	Benin	oueme	6.79157	2.48299	Illumina	1
1707-14	92.6951	SAMN10342055	SRR8129042	5	2014	4	F	Benin	plateau	7.0557	2.6227	Illumina	1
1709-13	49.9504	SAMN10342056	SRR8129067	8	2013	12	M	Benin	plateau	6.95903	2.56296	Illumina	1
1793-13	92.7991	SAMN10342058	SRR8129065	4	2013	10	F	Benin	oueme	6.68241	2.49931	Illumina	1
215-13	88.3208	SAMN10342062	SRR8129069	4	2013	6	M	Benin	oueme	6.7941	2.4583	Illumina	1
226-18	13.8586	SAMN22645287	SRR16611550	7	2018	39	F	Benin	oueme	6.6913611	2.5060277	Illumina	This publication
245-7-11	51.9562	SAMN10342063	SRR8129068	2	2011	7	M	Benin	oueme	6.85246	2.45696	Illumina	1
257-4-11	57.7349	SAMN10342064	SRR8129073	8	2011	9	F	Benin	plateau	6.7573	2.57808	Illumina	1
259-1-11	66.6805	SAMN10342065	SRR8129072	1	2011	30	M	Benin	plateau	6.69993	2.61662	Illumina	1
260-1-11	68.1461	SAMN10342066	SRR8128960	4	2011	18	F	Benin	oueme	6.61889	2.4476	Illumina	1
260-4-11	55.176	SAMN10342067	SRR8128961	8	2011	32	F	Benin	oueme	6.82347	2.47122	Illumina	1
262-14	90.5588	SAMN10342068	SRR8128962	7	2014	12	F	Benin	oueme	6.67094	2.49041	Illumina	1
262-4-11	73.9647	SAMN10342069	SRR8128963	7	2011	16	M	Benin	oueme	6.68241	2.49931	Illumina	1
265-1-11	64.4173	SAMN10342070	SRR8129111	4	2011	45	F	Benin	oueme	6.76267	2.47243	Illumina	1
265-3-11	72.423	SAMN10342071	SRR8128953	8	2011	12	M	Benin	oueme	6.87526	2.45308	Illumina	1
266-3-11	65.2153	SAMN10342072	SRR8128958	4	2011	6	F	Benin	oueme	6.59877	2.44157	Illumina	1
267-1-11	50.3173	SAMN10342073	SRR8128959	8	2011	6	F	Benin	oueme	6.64195	2.52858	Illumina	1
268-2-11	67.1642	SAMN10342074	SRR8129088	8	2011	18	F	Benin	plateau	6.93784	2.5059	Illumina	1
269-3-11	65.3983	SAMN10342075	SRR8128943	8	2011	12	F	Benin	oueme	6.87526	2.45308	Illumina	1
270-3-11	57.8079	SAMN10342076	SRR8128999	8	2011	4	F	Benin	oueme	6.83061	2.47155	Illumina	1
271-4-11	69.5949	SAMN10342077	SRR8129095	8	2011	12	F	Benin	oueme	6.61889	2.4476	Illumina	1
271-6-11	70.2006	SAMN10342078	SRR8129106	8	2011	6	M	Benin	plateau	6.93784	2.5059	Illumina	1
272-1-11	60.4597	SAMN10342079	SRR8129105	8	2011	11	M	Nigeria	Ogun state	6.89893	2.84521	Illumina	1
275-1-11	52.5668	SAMN10342081	SRR8129107	8	2011	3	F	Benin	oueme	6.82351	2.47101	Illumina	1
275-2-11	59.0758	SAMN10342082	SRR8129110	4	2011	4	F	Benin	oueme	6.76267	2.47243	Illumina	1
275-6-11	36.8226	SAMN10342083	SRR8129109	8	2011	10	M	Benin	oueme	6.5829	2.54949	Illumina	1
276-1-11	46.3101	SAMN10342084	SRR8129092	8	2011	5	F	Benin	plateau	7.03701	2.7046	Illumina	1
276-3-11	59.4657	SAMN10342085	SRR8129091	3	2011	30	F	Benin	oueme	6.92108	2.44468	Illumina	1
277-1-11	67.9509	SAMN10342086	SRR8129122	8	2011	18	F	Benin	oueme	6.68241	2.49931	Illumina	1
282-7-11	53.7668	SAMN10342089	SRR8129121	8	2011	5	M	Benin	oueme	6.66151	2.5162	Illumina	1
283-9-11	52.6468	SAMN10342091	SRR8129075	1	2011	15	M	Nigeria	Ogun state	6.93921	3.22105	Illumina	1
286-6-11	69.7571	SAMN10342092	SRR8129124	8	2011	10	F	Benin	oueme	6.85246	2.45696	Illumina	1
287-1-11	71.2597	SAMN10342093	SRR8129125	8	2011	75	M	Benin	plateau	6.95903	2.56296	Illumina	1
292-2-12	69.6473	SAMN10342095	SRR8129089	7	2012	8	M	Benin	oueme	6.61627	2.52896	Illumina	1
292-5-12	79.8965	SAMN10342096	SRR8129090	2	2012	5	M	Benin	plateau	6.95903	2.56296	Illumina	1
295-3-12	81.7437	SAMN10342097	SRR8129096	7	2012	8	M	Benin	oueme	6.62182	2.51292	Illumina	1
30-14	80.4407	SAMN10342098	SRR8128988	8	2014	8	F	Benin	oueme	6.8809	2.50722	Illumina	1
300-1-12	54.9062	SAMN10342099	SRR8128987	3	2012	3	M	Benin	oueme	6.82351	2.47101	Illumina	1
300-2-12	93.5751	SAMN10342100	SRR8128986	4	2012	15	F	Benin	plateau	6.93784	2.5059	Illumina	1
303-1-12	122.192	SAMN10342101	SRR8128985	5	2012	5	M	Benin	oueme	6.66151	2.5162	Illumina	1
303-5-12	45.9937	SAMN10342102	SRR8129023	8	2012	50	F	Benin	plateau	7.0631	2.6305	Illumina	1
305-2-12	78.9732	SAMN10342103	SRR8128976	8	2012	8	M	Benin	plateau	6.89037	2.54797	Illumina	1
305-8-12	111.315	SAMN10342104	SRR8128957	8	2012	4	F	Benin	plateau	6.99617	2.57808	Illumina	1
307-3-12	97.5377	SAMN10342105	SRR8128956	4	2012	10	M	Benin	plateau	6.99617	2.57808	Illumina	1
309-2-12	65.0396	SAMN10342106	SRR8129128	8	2012	4	F	Benin	oueme	6.85246	2.45696	Illumina	1
310-4-12	84.3785	SAMN10342107	SRR8129129	3	2012	12	M	Benin	plateau	6.93784	2.5059	Illumina	1
314-7-12	94.1385	SAMN10342108	SRR8129130	4	2012	30	F	Benin	oueme	6.8248	2.4761	Illumina	1
317-13	52.7536	SAMN10342109	SRR8129133	3	2013	23	F	Nigeria	Osun state	7.23874	4.1189	Illumina	1
319-14	90.1789	SAMN10342110	SRR8129012	2	2014	25	F	Nigeria	Abeokuta	7.14675	3.34395	Illumina	1
32-19-06	62.9471	SAMN10342111	SRR8129032	7	2006	18	M	Benin	plateau	6.89037	2.54797	Illumina	1
322-10-12	97.256	SAMN10342113	SRR8128944	8	2012	10	M	Benin	oueme	6.7206	2.55239	Illumina	1
322-5-12	56.7688	SAMN10342114	SRR8129063	8	2012	65	M	Benin	plateau	6.99617	2.57808	Illumina	1
324-4-12	49.5786	SAMN10342115	SRR8129076	4	2012	5	M	Benin	plateau	6.96306	2.64603	Illumina	1
327-8-12	92.9217	SAMN10342116	SRR8128998	5	2012	3	M	Benin	plateau	6.89037	2.54797	Illumina	1
328-3-12	84.1188	SAMN10342117	SRR8128997	6	2012	7	F	Benin	plateau	7.03385	2.73824	Illumina	1
33-7-06	49.9192	SAMN10342118	SRR8128996	8	2006	16	F	Benin	oueme	6.61889	2.4476	Illumina	1
330-1-12	54.6664	SAMN10342119	SRR8128995	6	2012	5	M	Benin	plateau	6.95903	2.56296	Illumina	1
331-3-12	105.2	SAMN10342120	SRR8128994	8	2012	8	M	Benin	oueme	6.67094	2.49041	Illumina	1
331-7-12	94.4196	SAMN10342121	SRR8128993	8	2012	18	F	Benin	oueme	6.82351	2.47101	Illumina	1
343-1-13	90.5804	SAMN10342122	SRR8128992	8	2013	10	F	Benin	oueme	6.8841	2.45368	Illumina	1
35-2-06	84.9299	SAMN10342123	SRR8128991	5	2006	12	F	Benin	oueme	6.7578	2.4371	Illumina	1
36-1-06	47.8555	SAMN10342125	SRR8128989	8	2006	5	M	Benin	oueme	6.83061	2.47155	Illumina	1
37-4-06	52.3799	SAMN10342126	SRR8128964	8	2006	7	M	Nigeria	Ogun state	6.89462	3.0127	Illumina	1
37-5-06	43.4719	SAMN10342127	SRR8128965	8	2006	14	F	Benin	oueme	6.61831	2.47889	Illumina	1
37-6-06	45.1583	SAMN10342128	SRR8128966	8	2006	14	F	Benin	oueme	6.61831	2.47889	Illumina	1
380-8-14	89.5114	SAMN10342130	SRR8128968	2	2014	3.5	F	Benin	plateau	7.14561	2.65189	Illumina	1
39-4-06	48.7872	SAMN10342132	SRR8128970	4	2006	19	M	Nigeria	Lagos	6.42698	2.88825	Illumina	1
39-8-06	38.0018	SAMN10342133	SRR8128971	8	2006	13	M	Benin	plateau	7.0329	2.575	Illumina	1
40-1-06	45.9705	SAMN10342134	SRR8128972	4	2006	3	M	Benin	plateau	6.99617	2.57808	Illumina	1
403-7-14	88.494	SAMN10342135	SRR8128973	5	2014	6	M	Benin	plateau	6.98855	2.6856	Illumina	1
404-5-14	99.2567	SAMN10342136	SRR8129056	8	2014	7	M	Benin	oueme	6.63241	2.50609	Illumina	1
41-10-06	64.3037	SAMN10342137	SRR8129055	3	2006	12	F	Benin	oueme	6.90737	2.44854	Illumina	1
41-6-06	92.084	SAMN10342138	SRR8129058	8	2006	8	F	Benin	plateau	6.95903	2.56296	Illumina	1
41-9-06	39.0766	SAMN10342139	SRR8129057	8	2006	7	M	Benin	oueme	6.90885	2.4474	Illumina	1
414-4-14	106.397	SAMN10342140	SRR8129060	6	2014	NA	M	Benin	plateau	6.93784	2.5059	Illumina	1
414-7-14	101.061	SAMN10342141	SRR8129059	8	2014	10	M	Benin	oueme	6.83849	2.54649	Illumina	1
415-11-14	92.9016	SAMN10342142	SRR8129062	8	2014	2	M	Benin	plateau	7.1709	2.5464	Illumina	1
415-16-14	83.2538	SAMN10342143	SRR8129061	5	2014	14	M	Benin	plateau	7.14561	2.65189	Illumina	1
416-10-14	88.7305	SAMN10342144	SRR8129054	6	2014	9	M	Benin	oueme	6.5085	2.6096	Illumina	1
418-1-14	81.9373	SAMN10342145	SRR8129053	8	2014	10	M	Benin	oueme	6.62182	2.51292	Illumina	1
42-11-06	39.7264	SAMN10342146	SRR8129026	7	2006	15	M	Benin	oueme	6.5008	2.6121	Illumina	1
42-5-06	82.0086	SAMN10342147	SRR8129027	8	2006	25	F	Benin	oueme	6.67094	2.49041	Illumina	1
420-7-15	79.0248	SAMN10342148	SRR8129024	8	2015	5	M	Benin	plateau	6.99617	2.57808	Illumina	1
429-2-15	78.8746	SAMN10342150	SRR8129030	8	2015	5	F	Benin	oueme	6.84591	2.45703	Illumina	1
429-3-15	78.6675	SAMN10342151	SRR8129031	8	2015	5	F	Benin	oueme	6.87526	2.45308	Illumina	1
44-13-07	47.5247	SAMN10342152	SRR8129028	7	2007	35	F	Benin	oueme	6.62182	2.51292	Illumina	1
44-2-07	48.3378	SAMN10342153	SRR8129029	2	2007	30	F	Benin	oueme	6.7909	2.4546	Illumina	1
44-4-07	43.6829	SAMN10342154	SRR8129021	8	2007	15	M	Benin	oueme	6.72559	2.47667	Illumina	1
44-5-07	100.213	SAMN10342155	SRR8129022	8	2007	15	F	Benin	oueme	6.72559	2.47667	Illumina	1
445-14	106.733	SAMN10342156	SRR8129100	1	2014	60	F	Nigeria	Abeokuta	7.14744	3.36098	Illumina	1
46-12-07	42.3208	SAMN10342158	SRR8129098	8	2007	9	M	Benin	oueme	6.8841	2.45368	Illumina	1
46-14-07	55.5346	SAMN10342159	SRR8129097	5	2007	4.5	F	Benin	oueme	6.8589	2.4726	Illumina	1
460-13	92.4064	SAMN10342160	SRR8129104	4	2013	26	M	Benin	plateau	6.99644	2.6271	Illumina	1
47-6-07	55.6769	SAMN10342161	SRR8129103	3	2007	7	M	Nigeria	Ogun state	6.89462	3.0127	Illumina	1
48-17-07	67.1029	SAMN10342162	SRR8129102	8	2007	14	F	Benin	plateau	6.99617	2.57808	Illumina	1
48-3-07	78.4607	SAMN10342163	SRR8129101	4	2007	10	M	Benin	oueme	6.81365	2.47172	Illumina	1
48-7-07	39.8475	SAMN10342164	SRR8129094	8	2007	35	F	Benin	oueme	6.92773	2.43326	Illumina	1
484-13	56.7714	SAMN10342167	SRR8129085	8	2013	30	F	Benin	plateau	7.0631	2.6305	Illumina	1
49-5-07	35.9079	SAMN10342168	SRR8129086	8	2007	40	F	Benin	oueme	6.91556	2.55624	Illumina	1
50-13	81.5756	SAMN10342169	SRR8129087	2	2013	7	M	Benin	oueme	6.63241	2.50609	Illumina	1
509-13	36.4358	SAMN10342170	SRR8129080	5	2013	25	F	Benin	oueme	6.92108	2.44468	Illumina	1
51-14	89.8128	SAMN10342171	SRR8129081	8	2014	9	F	Benin	oueme	6.91556	2.55624	Illumina	1
52-14-07	66.1984	SAMN10342172	SRR8129082	1	2007	10	F	Benin	oueme	6.87906	2.52549	Illumina	1
52-21-07	44.3008	SAMN10342173	SRR8129083	4	2007	7	F	Benin	plateau	7.16896	2.54638	Illumina	1
525-14	101.767	SAMN10342174	SRR8129078	8	2014	14	M	Benin	oueme	6.82916	2.55012	Illumina	1
53-1-07	65.5554	SAMN10342175	SRR8129079	8	2007	7	F	Benin	oueme	6.70998	2.47326	Illumina	1
53-8-07	42.0876	SAMN10342176	SRR8128950	8	2007	7	M	Benin	oueme	6.85246	2.45696	Illumina	1
53-9-07	97.6352	SAMN10342177	SRR8128949	5	2007	38	F	Benin	oueme	6.92108	2.44468	Illumina	1
54-13	44.6182	SAMN10342178	SRR8128952	6	2013	30	F	Nigeria	Ogun state	6.89893	2.84521	Illumina	1
556-14	93.4608	SAMN10342180	SRR8128946	7	2014	7	F	Benin	oueme	6.66151	2.49596	Illumina	1
568-14	82.8697	SAMN10342182	SRR8128948	8	2014	13	F	Benin	oueme	6.70094	2.47726	Illumina	1
56A-14	92.7382	SAMN10342183	SRR8128947	4	2014	13	F	Benin	plateau	6.95903	2.56296	Illumina	1
58-13	88.3153	SAMN10342184	SRR8128955	2	2013	19	F	Nigeria	Ogun state	6.89893	2.84521	Illumina	1
594-13	51.4645	SAMN10342185	SRR8128954	6	2013	8	M	Nigeria	Ogun state	6.94832	3.5073	Illumina	1
60-14	80.964	SAMN10342186	SRR8129118	2	2014	12	M	Benin	plateau	6.89037	2.54797	Illumina	1
61-4-07	73.6502	SAMN10342187	SRR8129119	7	2007	8	F	Benin	oueme	6.63241	2.50609	Illumina	1
610-13	105.257	SAMN10342188	SRR8129116	6	2013	8	M	Nigeria	Ogun state	6.94832	3.5073	Illumina	1
62-14	87.3099	SAMN10342190	SRR8129114	4	2014	50	F	Benin	oueme	6.8589	2.4726	Illumina	1
661-13	42.1567	SAMN10342191	SRR8129115	6	2013	12	M	Nigeria	Ogun state	6.89462	3.0127	Illumina	1
68-1-07	52.3076	SAMN10342193	SRR8129113	8	2007	7	M	Benin	oueme	6.76077	2.47921	Illumina	1
68-6-07	54.5779	SAMN10342194	SRR8129126	8	2007	11	F	Benin	oueme	6.85246	2.45696	Illumina	1
712-13	41.1413	SAMN10342196	SRR8129050	8	2013	20	F	Benin	oueme	6.83061	2.47155	Illumina	1
718-13	46.9827	SAMN10342198	SRR8129048	5	2013	60	F	Benin	plateau	7.03701	2.7046	Illumina	1
720-14	83.7656	SAMN10342199	SRR8129047	2	2014	NA	F	Benin	oueme	6.67094	2.49041	Illumina	1
722-14	82.9396	SAMN10342200	SRR8129046	8	2014	12	M	Benin	oueme	6.7578	2.4371	Illumina	1
723-14	97.3339	SAMN10342201	SRR8129045	5	2014	8	M	Benin	oueme	6.7578	2.4371	Illumina	1
747-13	62.8508	SAMN10342202	SRR8129044	1	2013	6	F	Nigeria	Ogun state	6.80587	3.43796	Illumina	1
77-14	85.3966	SAMN10342203	SRR8129043	7	2014	30	F	Benin	oueme	6.59002	2.55116	Illumina	1
771-13	106.102	SAMN10342204	SRR8129052	8	2013	9	M	Benin	oueme	6.71252	2.48135	Illumina	1
79-9-07	60.128	SAMN10342206	SRR8129013	8	2007	6	F	Benin	oueme	6.9079	2.45241	Illumina	1
808-14	86.6901	SAMN10342208	SRR8129015	5	2014	6	F	Benin	plateau	6.99644	2.6271	Illumina	1
81-9-07	58.5766	SAMN10342209	SRR8129016	7	2007	6	M	Benin	oueme	6.92773	2.43326	Illumina	1
819-13	56.9261	SAMN10342210	SRR8129017	6	2013	7	M	Benin	plateau	6.93784	2.5059	Illumina	1
83-4-07	91.0834	SAMN10342211	SRR8129018	7	2007	8	F	Benin	oueme	6.5274	2.4761	Illumina	1
834-14	95.5385	SAMN10342212	SRR8129019	8	2014	6	M	Benin	oueme	6.56828	2.54134	Illumina	1
862-14	80.9795	SAMN10342214	SRR8129010	3	2014	6	M	Benin	plateau	7.04613	2.56867	Illumina	1
864-14	101.183	SAMN10342215	SRR8129011	8	2014	NA	M	NA		NA	NA	Illumina	1
87-9-07	72.1751	SAMN10342216	SRR8128938	8	2007	35	F	Benin	oueme	6.89535	2.45316	Illumina	1
957-13	79.9917	SAMN10342219	SRR8128941	6	2013	3	M	Nigeria	Ogun state	6.83564	2.91444	Illumina	1
958-13	78.288	SAMN10342220	SRR8128934	4	2013	12	M	Benin	oueme	6.6846	2.54662	Illumina	1
978-13	85.8968	SAMN10342221	SRR8128935	8	2013	2	F	Benin	oueme	6.67094	2.49041	Illumina	1
99-10-08	74.1542	SAMN10342222	SRR8128936	8	2008	3	M	Benin	oueme	6.9085	2.50154	Illumina	1
997-14	99.9414	SAMN10342223	SRR8128937	8	2014	6	M	Benin	plateau	6.8929	2.57808	Illumina	1
References
1. Coudereau C, Besnard A, Robbe-Saule M, Bris C, Kempf M, Johnson RC, et al. Stable and Local Reservoirs of Mycobacterium ulcerans Inferred from the Nonrandom Distribution of Bacterial Genotypes, Benin. Emerg Infect Dis. 2020;26(3):491-503. doi: 10.3201/eid2603.190573. PubMed PMID: 32091371; PubMed Central PMCID: PMCPMC7045821.
